# Supplementary material for: Electrochemical Aptasensor for the Detection of the Key Virulence Factor YadA of Yersinia enterocolitica
Source: Biosensors (Basel). 2022 Aug 8;12(8):614. doi: 10.3390/bios12080614 (PMC9405658; doi:10.3390/bios12080614)
Supplement: Supplementary file 1 [file biosensors-12-00614-s001.zip]

Archive with 1 entries (1 files):
- biosensors-1827548-supplementary.pdf
